# Supplementary material for: Meaningful or Marginal: An Integrative Review of Consumer and Community Involvement in Migrant Health Research
Source: Healthcare (Basel). 2026 Jul 9;14(14):2065. doi: 10.3390/healthcare14142065 (PMC13409862; doi:10.3390/healthcare14142065)
Supplement: Supplementary file 1 [file healthcare-14-02065-s001.zip]

Archive with 4 entries (4 files):
- Revised_TableS3_Database-SpecificSearchStrings.pdf
- Table S1_ PRISMA_2020_abstract_checklist.pdf
- Table S2_ PRISMA_2020_checklist.pdf
- Table S4_Quality Assessment .pdf
